# Supplementary material for: Nitric Oxide in Seed Biology
Source: Int J Mol Sci. 2022 Nov 29;23(23):14951. doi: 10.3390/ijms232314951 (PMC9736209; doi:10.3390/ijms232314951)
Supplement: Supplementary file 1 [file ijms-23-14951-s001.zip]

Archive with 1 entries (1 files):
- ijms-2021733-supplementary.pdf
